# Supplementary material for: Formation and reinforcement of clusters composed of C60 molecules
Source: Nanoscale Res Lett. 2011 Jan 12;6(1):80. doi: 10.1186/1556-276X-6-80 (PMC3212229; doi:10.1186/1556-276X-6-80)
Supplement: Additional file 1 — Supplementary materials. Supplementary Material 1 - SEM observation of clusters composed of C60 molecules which were self-assembled in supercritical carbon dioxide. The accelerating voltage of electron beams is 1.0 kV. The clusters are broken during the SEM observation. Supplementary Material 2 - SEM observation of clusters. C60 molecules located at the surface of the clusters were oxidised. The accelerating voltage of electron beams is 1.0 kV. The clusters are not broken any more during the SEM observation. [file 1556-276X-6-80-S1.ZIP]

Archive with 2 entries (2 files):
- Supplementary Material-1.mov
- Supplementary Material-2.mov
